# Supplementary material for: Anticancer Effect of Benzimidazole Derivatives, Especially Mebendazole, on Triple-Negative Breast Cancer (TNBC) and Radiotherapy-Resistant TNBC In Vivo and In Vitro
Source: Molecules. 2021 Aug 24;26(17):5118. doi: 10.3390/molecules26175118 (PMC8433818; doi:10.3390/molecules26175118)
Supplement: Supplementary file 1 [file molecules-26-05118-s001.zip › Supplemental materials_Table S1.xlsx]

## Sheet: Figure 5
Figure 5b				α-tubulin(S)	β-actin	α-tubulin(S)/β-actin	Fold of CTRL		α-tubulin(S)/β-actin	MDA-MB-231				RT-R-MDA-MB-231
	Set 1	MDA	­	16468	10019	1.64368	1			MBZ				MBZ
			MBZ 0.1 μM	14265	8900	1.60281	0.975136			­	0.1 μM	0.5 μM	1 μM	­	0.1 μM	0.5 μM	1 μM
			MBZ 0.5 μM	14476	8491	1.70486	1.03723		n=1	1	0.975136	1.03723	1.01396	1	0.809904	0.802518	0.814368
			MBZ 1 μM	13338	8003	1.66663	1.01396		n=2	1	1.11741	1.0239	0.8888	1	0.78257	0.92185	0.944201
		RT-R-MDA	­	19379	8133	2.38276	1		n=3	1	0.958796	1.15092	1.15142	1	1.02912	1.06047	1.07242
			MBZ 0.1 μM	17706	9175	1.92981	0.809904		n=4	1	1.0481	0.955088	0.874609	1	0.98254	1.25767	1.13194
			MBZ 0.5 μM	17229	9010	1.91221	0.802518		n=5	1	0.880222	0.794209	0.717211	1	0.922336	0.972327	0.939701
			MBZ 1 μM	17497	9017	1.94045	0.814368		Mean	1	0.9959	0.9923	0.9292	1	0.9053	1.003	0.9805
	Set 2	MDA	­	17695	21788	0.812144	1		Std. Deviation	0	0.09039	0.1311	0.1629	0	0.1069	0.1702	0.1245
			MBZ 0.1 μM	18934	20864	0.907496	1.11741		Std. Error of Mean	0	0.04042	0.05865	0.07284	0	0.04783	0.07612	0.05566
			MBZ 0.5 μM	14879	17893	0.831554	1.0239
			MBZ 1 μM	14441	20006	0.721833	0.8888
		RT-R-MDA	­	16151	16216	0.995992	1
			MBZ 0.1 μM	13651	17514	0.779434	0.78257
			MBZ 0.5 μM	16603	18083	0.918155	0.92185
			MBZ 1 μM	17472	18579	0.940417	0.944201
	Set 3	MDA	­	15756	12966	1.21518	1
			MBZ 0.1 μM	11587	9945	1.16511	0.958796
			MBZ 0.5 μM	14064	10056	1.39857	1.15092
			MBZ 1 μM	14017	10018	1.39918	1.15142
		RT-R-MDA	­	17506	9578	1.82773	1
			MBZ 0.1 μM	18691	9937	1.88095	1.02912
			MBZ 0.5 μM	19838	10235	1.93825	1.06047
			MBZ 1 μM	20779	10601	1.9601	1.07242
	Set 4	MDA	­	9036	8420	1.07316	1
			MBZ 0.1 μM	8924	7934	1.12478	1.0481
			MBZ 0.5 μM	8705	8493	1.02496	0.955088
			MBZ 1 μM	8789	9364	0.938595	0.874609
		RT-R-MDA	­	7620	9314	0.818123	1
			MBZ 0.1 μM	8585	10680	0.803839	0.98254
			MBZ 0.5 μM	9746	9472	1.02893	1.25767
			MBZ 1 μM	9632	10401	0.926065	1.13194
	Set 5	MDA	­	18473	13368	1.38188	1
			MBZ 0.1 μM	18614	15303	1.21636	0.880222
			MBZ 0.5 μM	19732	17979	1.0975	0.794209
			MBZ 1 μM	21717	21912	0.991101	0.717211
		RT-R-MDA	­	20891	2085	10.0197	1
			MBZ 0.1 μM	19847	20688	0.959348	0.0957466
			MBZ 0.5 μM	18452	18245	1.01135	0.100936
			MBZ 1 μM	16745	17132	0.977411	0.0975492
				α-tubulin(P)	β-actin	α-tubulin(S)/β-actin	Fold of CTRL		α-tubulin(P)/β-actin	MDA-MB-231				RT-R-MDA-MB-231
	Set 1	MDA	­	15356	11207	1.37022	1			MBZ				MBZ
			MBZ 0.1 μM	16496	10195	1.61805	0.986157			­	0.1 μM	0.5 μM	1 μM	­	0.1 μM	0.5 μM	1 μM
			MBZ 0.5 μM	14281	13337	1.07078	0.781469		n=1	1	0.986157	0.781469	0.466615	1	0.847756	0.657524	0.531193
			MBZ 1 μM	9281	14516	0.639363	0.466615		n=2	1	0.96642	0.679853	0.662376	1	0.842489	0.624697	0.682287
		RT-R-MDA	­	17319	15726	1.1013	1		n=3	1	0.92861	0.570552	0.884102	1	0.977896	0.50268	0.67211
			MBZ 0.1 μM	15882	17011	0.933631	0.847756		n=4	1	1.02417	0.412717	0.554092	1	0.979462	0.338434	0.50771
			MBZ 0.5 μM	9041	14611	0.61878	0.657524		n=5	1	0.987669	0.837591	0.48686	1	1.06681	0.50254	0.619563
			MBZ 1 μM	9205	15735	0.585002	0.531193		Mean	1	0.9786	0.6564	0.6108	1	0.9429	0.5252	0.6026
	Set 2	MDA	­	12330	18728	0.658372	1		Std. Deviation	0	0.03487	0.1701	0.1708	0	0.09624	0.1258	0.07996
			MBZ 0.1 μM	12787	20097	0.636264	0.96642		Std. Error of Mean	0	0.01559	0.07608	0.07639	0	0.04304	0.05626	0.03576
			MBZ 0.5 μM	11244	10080	1.11548	0.679853
			MBZ 1 μM	12408	11417	1.0868	0.662376
		RT-R-MDA	­	19710	11195	1.76061	1
			MBZ 0.1 μM	16690	11252	1.48329	0.842489
			MBZ 0.5 μM	8500	5243	1.62121	0.624697
			MBZ 1 μM	13347	20787	0.642084	0.682287
	Set 3	MDA	­	14357	9531	1.50635	1
			MBZ 0.1 μM	12690	9072	1.39881	0.92861
			MBZ 0.5 μM	6870	18289	0.375636	0.570552
			MBZ 1 μM	11699	20099	0.582069	0.884102
		RT-R-MDA	­	15524	16496	0.941077	1
			MBZ 0.1 μM	18596	20207	0.920275	0.977896
			MBZ 0.5 μM	9142	9278	0.985342	0.50268
			MBZ 1 μM	17339	13161	1.31745	0.67211
	Set 4	MDA	­	15681	12114	1.29445	1
			MBZ 0.1 μM	13960	10530	1.32574	1.02417
			MBZ 0.5 μM	5367	10046	0.534242	0.412717
			MBZ 1 μM	9885	20574	0.480461	0.554092
		RT-R-MDA	­	11093	14681	0.755602	1
			MBZ 0.1 μM	11139	15051	0.740084	0.979462
			MBZ 0.5 μM	3207	12541	0.255721	0.338434
			MBZ 1 μM	5314	13852	0.383627	0.50771
	Set 5	MDA	­	16672	19227	0.867114	1
			MBZ 0.1 μM	16284	19014	0.856422	0.987669
			MBZ 0.5 μM	11310	16365	0.691109	0.837591
			MBZ 1 μM	5900	14687	0.401716	0.48686
		RT-R-MDA	­	11460	13651	0.839499	1
			MBZ 0.1 μM	14033	15669	0.89559	1.06681
			MBZ 0.5 μM	5144	12193	0.421881	0.50254
			MBZ 1 μM	9176	17642	0.520122	0.619563
Figure 5c				Cyclin D1	β-actin	Cyclin D1/β-actin	Fold of CTRL		Cyclin D1/β-actin	MDA-MB-231				RT-R-MDA-MB-231
	Set 1	MDA	­	17839	18711	0.953396	1			MBZ				MBZ
			MBZ 0.1 μM	17589	15258	1.15277	1.20912			­	0.1 μM	0.5 μM	1 μM	­	0.1 μM	0.5 μM	1 μM
			MBZ 0.5 μM	14999	16138	0.929421	0.974853		n=1	1	1.20912	0.974853	0.976355	1	1.22975	1.01451	1.09338
			MBZ 1 μM	14162	15214	0.930853	0.976355		n=2	1	0.986255	1.03461	0.927132	1	0.92768	1.13092	1.16823
		RT-R-MDA	­	15046	15609	0.963931	1		n=3	1	1.09697	1.09711	1.03693	1	0.901023	1.03989	1.29842
			MBZ 0.1 μM	17123	14445	1.18539	1.22975		n=4	1	0.838405	0.846042	0.84098	1	1.11994	1.18517	1.12351
			MBZ 0.5 μM	15586	15938	0.977914	1.01451		n=5	1	1.04628	1.26189	1.19612	1	0.976647	0.93301	1.04461
			MBZ 1 μM	15962	15145	1.05395	1.09338		Mean	1	1.035	1.043	0.9955	1	1.031	1.061	1.146
	Set 2	MDA	­	12479	13807	0.903817	1		Std. Deviation	0	0.1372	0.1536	0.1331	0	0.1396	0.09912	0.09654
			MBZ 0.1 μM	12812	14373	0.891394	0.986255		Std. Error of Mean	0	0.06136	0.06868	0.05953	0	0.06242	0.04433	0.04317
			MBZ 0.5 μM	12463	13328	0.935099	1.03461
			MBZ 1 μM	15674	18705	0.837958	0.927132
		RT-R-MDA	­	20212	20970	0.963853	1
			MBZ 0.1 μM	18288	20453	0.894148	0.92768
			MBZ 0.5 μM	20253	18580	1.09004	1.13092
			MBZ 1 μM	18329	16278	1.126	1.16823
	Set 3	MDA	­	5552	15925	0.348634	1
			MBZ 0.1 μM	5576	14580	0.382442	1.09697
			MBZ 0.5 μM	6409	16756	0.38249	1.09711
			MBZ 1 μM	6428	17781	0.361509	1.03693
		RT-R-MDA	­	10655	20893	0.509979	1
			MBZ 0.1 μM	9883	21508	0.459503	0.901023
			MBZ 0.5 μM	9969	18798	0.530322	1.03989
			MBZ 1 μM	10249	15478	0.662166	1.29842
	Set 4	MDA	­	12766	12470	1.02374	1
			MBZ 0.1 μM	11279	13141	0.858306	0.838405
			MBZ 0.5 μM	13955	16112	0.866125	0.846042
			MBZ 1 μM	14048	16317	0.860943	0.84098
		RT-R-MDA	­	17695	9657	1.83235	1
			MBZ 0.1 μM	17324	8442	2.05212	1.11994
			MBZ 0.5 μM	18826	8669	2.17165	1.18517
			MBZ 1 μM	19650	9545	2.05867	1.12351
	Set 5	MDA	­	8571	20678	0.414499	1
			MBZ 0.1 μM	8060	18585	0.433683	1.04628
			MBZ 0.5 μM	9598	18350	0.523052	1.26189
			MBZ 1 μM	9240	18637	0.495788	1.19612
		RT-R-MDA	­	12384	17173	0.721132	1
			MBZ 0.1 μM	11225	15938	0.704292	0.976647
			MBZ 0.5 μM	12859	19112	0.672823	0.93301
			MBZ 1 μM	12025	15963	0.753305	1.04461
				Cyclin B1	β-actin	Cyclin B1/β-actin	Fold of CTRL		Cyclin B1/β-actin	MDA-MB-231				RT-R-MDA-MB-231
	Set 1	MDA	­	4128	21828	0.189115	1			MBZ				MBZ
			MBZ 0.1 μM	4210	20614	0.20423	1.07993			­	0.1 μM	0.5 μM	1 μM	­	0.1 μM	0.5 μM	1 μM
			MBZ 0.5 μM	6444	19051	0.33825	1.78859		n=1	1	1.07993	1.78859	2.13081	1	1.18541	1.49758	2.25106
			MBZ 1 μM	8175	20287	0.402967	2.13081		n=2	1	1.25035	1.51847	2.05364	1	1.2776	1.9766	1.587
		RT-R-MDA	­	10018	16894	0.592992	1		n=3	1	1.4746	1.79837	1.87705	1	1.04716	2.11004	2.3556
			MBZ 0.1 μM	12584	17902	0.702938	1.18541		n=4	1	0.877237	1.44869	1.40169	1	1.0547	1.5892	2.2016
			MBZ 0.5 μM	15945	17955	0.888053	1.49758		n=5	1	0.682771	1.41901	1.63595	1	0.773254	1.7188	1.95028
			MBZ 1 μM	6034	7875	0.766222	2.25106		Mean	1	1.073	1.595	1.82	1	1.068	1.778	2.069
	Set 2	MDA	­	22406	40134	0.55828	1		Std. Deviation	0	0.3096	0.1851	0.3014	0	0.1905	0.2586	0.3079
			MBZ 0.1 μM	26592	38095	0.698044	1.25035		Std. Error of Mean	0	0.1385	0.08279	0.1348	0	0.08521	0.1156	0.1377
			MBZ 0.5 μM	32213	37999	0.847733	1.51847
			MBZ 1 μM	24588	21446	1.14651	2.05364
		RT-R-MDA	­	2865	8417	0.340383	1
			MBZ 0.1 μM	3726	8568	0.434874	1.2776
			MBZ 0.5 μM	5595	8316	0.672799	1.9766
			MBZ 1 μM	33830	16704	2.02526	1.587
	Set 3	MDA	­	18190	40275	0.451645	1
			MBZ 0.1 μM	24149	36260	0.665996	1.4746
			MBZ 0.5 μM	35638	43877	0.812225	1.79837
			MBZ 1 μM	32019	37769	0.847759	1.87705
		RT-R-MDA	­	23018	18037	1.27615	1
			MBZ 0.1 μM	23307	17441	1.33633	1.04716
			MBZ 0.5 μM	34396	27209	1.26414	2.11004
			MBZ 1 μM	38955	27603	1.41126	2.3556
	Set 4	MDA	­	11123	17047	0.65249	1
			MBZ 0.1 μM	9627	16819	0.572388	0.877237
			MBZ 0.5 μM	15004	15873	0.945253	1.44869
			MBZ 1 μM	14724	16099	0.914591	1.40169
		RT-R-MDA	­	8606	20638	0.416998	1
			MBZ 0.1 μM	8213	18674	0.439809	1.0547
			MBZ 0.5 μM	11623	17539	0.662695	1.5892
			MBZ 1 μM	16863	18368	0.918064	2.2016
	Set 5	MDA	­	3142	10492	0.299466	1
			MBZ 0.1 μM	2014	9850	0.204467	0.682771
			MBZ 0.5 μM	3448	8114	0.424945	1.41901
			MBZ 1 μM	4006	8177	0.489911	1.63595
		RT-R-MDA	­	3618	9568	0.378135	1
			MBZ 0.1 μM	2276	7784	0.292395	0.773254
			MBZ 0.5 μM	5802	8927	0.649938	1.7188
			MBZ 1 μM	5857	7942	0.737472	1.95028
Figure 5d					Cyclin B1	β-actin	Cyclin B1/β-actin	Fold of CTRL		Cyclin B1/β-actin	MDA-MB-231					RT-R-MDA-MB-231
	Set 1	MDA	MBZ (0. 5μM)	­	4616	7366	0.626663	1			MBZ(0.5 μM)					MBZ (0.5 mM)
				6 h	9782	8709	1.12321	1.79236			­	6 h	12 h	24 h	48 h	­	6 h	12 h	24 h	48 h
				12 h	9484	9592	0.988741	1.57779		n=1	1	1.79236	1.57779	1.69672	0.437033	1	1.66578	1.55941	1.61211	0.500297
				24 h	9041	8503	1.06327	1.69672		n=2	1	1.42536	1.95975	1.8562	0.686827	1	1.86337	1.70014	1.82355	0.390783
				48 h	2587	9446	0.273873	0.437033		n=3	1	1.46997	1.7205	1.73644	0.847643	1	1.43688	1.65356	1.97256	0.930875
		RT-R-MDA	MBZ (0.5 μM)	­	11741	9193	1.27717	1		n=4	1	1.24544	1.28934	1.61157	1.04683	1	1.21799	2.03496	1.92781	0.411508
				6 h	18692	8786	2.12748	1.66578		n=5	1	1.32547	1.91565	1.96852	1.09577	1	1.22454	1.5743	1.4884	0.910673
				12 h	17847	8961	1.99163	1.55941		Mean	1	1.452	1.693	1.774	0.8228	1	1.482	1.704	1.765	0.6288
				24 h	17956	8721	2.05894	1.61211		Std. Deviation	0	0.2095	0.2728	0.14	0.2705	0	0.2816	0.1935	0.2079	0.2698
				48 h	5005	7833	0.638963	0.500297		Std. Error of Mean	0	0.09369	0.122	0.06259	0.121	0	0.1259	0.08655	0.09298	0.1206
	Set 2	MDA	MBZ (0.5 μM)	­	8276	8647	0.957095	1
				6 h	10046	7364	1.3642	1.42536
				12 h	5208	11572	0.450052	1.95975
				24 h	4527	10620	0.426271	1.8562
				48 h	1497	9491	0.157728	0.686827
		RT-R-MDA	MBZ (0.5 μM)	­	3160	9656	0.327258	1
				6 h	5973	9795	0.609801	1.86337
				12 h	5743	10322	0.556384	1.70014
				24 h	5911	9905	0.596769	1.82355
				48 h	958	7491	0.127887	0.390783
	Set 3	MDA	MBZ (0.5 μM)	­	8276	8647	0.957095	1
				6 h	10046	7364	1.3642	1.42536
				12 h	12495	7588	1.64668	1.7205
				24 h	12536	7543	1.66194	1.73644
				48 h	6663	8213	0.811275	0.847643
		RT-R-MDA	MBZ (0.5 μM)	­	10690	8373	1.27672	1
				6 h	13944	7601	1.8345	1.43688
				12 h	15975	7567	2.11114	1.65356
				24 h	22088	15251	1.4483	1.97256
				48 h	8967	7545	1.18847	0.930875
	Set 4	MDA	MBZ (0.5 μM)	­	1859	14209	0.130833	1
				6 h	2342	14373	0.162944	1.24544
				12 h	12200	17055	0.715333	1.28934
				24 h	16076	17980	0.894105	1.61157
				48 h	9238	15906	0.580787	1.04683
		RT-R-MDA	MBZ (0.5 μM)	­	9890	13470	0.734224	1
				6 h	12028	13450	0.894275	1.21799
				12 h	4638	17957	0.258284	2.03496
				24 h	4189	17120	0.244685	1.92781
				48 h	3461	11455	0.302139	0.411508
	Set 5	MDA	MBZ (0.5 μM)	­	1859	19483	0.0954165	1
				6 h	2342	18518	0.126472	1.32547
				12 h	3984	15896	0.250629	1.91565
				24 h	3241	17255	0.18783	1.96852
				48 h	2596	18108	0.143362	1.09577
		RT-R-MDA	MBZ (0.5 μM)	­	11347	15344	0.739507	1
				6 h	14938	16496	0.905553	1.22454
				12 h	17725	15225	1.1642	1.5743
				24 h	16519	15008	1.10068	1.4884
				48 h	9763	14497	0.67345	0.910673
Figure 5e				c-caspase 3	β-actin	c-caspase 3/β-actin	Fold of CTRL		c-caspase 3/β-actin	MDA-MB-231				RT-R-MDA-MB-231
	Set 1	MDA	­	4954	20117	0.246259	1			MBZ				MBZ
			MBZ 0.1 μM	4076	18187	0.224116	0.910082			­	0.1 μM	0.5 μM	1 μM	­	0.1 μM	0.5 μM	1 μM
			MBZ 0.5 μM	11581	20563	0.563196	2.287		n=1	1	0.910082	2.287	2.5915	1	0.816552	2.26437	1.57535
			MBZ 1 μM	14973	23462	0.638181	2.5915		n=2	1	0.671399	2.61792	3.06641	1	0.848333	2.23878	1.49114
		RT-R-MDA	­	825	18775	0.0439414	1		n=3	1	0.728296	2.20253	2.30322	1	1.34608	1.81446	2.43008
			MBZ 0.1 μM	725	20206	0.0358804	0.816552		n=4	1	0.807926	2.69632	2.37989	1	1.23317	2.16646	2.17274
			MBZ 0.5 μM	2028	20382	0.0994996	2.26437		n=5	1	1.03029	1.77267	1.98129	1	0.71578	2.33779	2.61457
			MBZ 1 μM	1446	20889	0.069223	1.57535		Mean	1	0.8296	2.315	2.464	1	0.992	2.164	2.057
	Set 2	MDA	­	1910	22646	0.0843416	1		Std. Deviation	0	0.1436	0.369	0.4016	0	0.279	0.205	0.5039
			MBZ 0.1 μM	1110	19602	0.0566269	0.671399		Std. Error of Mean	0	0.06423	0.165	0.1796	0	0.1248	0.09167	0.2254
			MBZ 0.5 μM	3845	17414	0.220799	2.61792
			MBZ 1 μM	5142	19882	0.258626	3.06641
		RT-R-MDA	­	5710	20503	0.278496	1
			MBZ 0.1 μM	4315	18264	0.236257	0.848333
			MBZ 0.5 μM	9858	15811	0.62349	2.23878
			MBZ 1 μM	23782	9953	2.38943	1.49114
	Set 3	MDA	­	8043	10535	0.763455	1
			MBZ 0.1 μM	5305	9541	0.556021	0.728296
			MBZ 0.5 μM	15460	9194	1.68153	2.20253
			MBZ 1 μM	10584	10854	0.975124	2.30322
		RT-R-MDA	­	16005	9988	1.60242	1
			MBZ 0.1 μM	17780	8243	2.15698	1.34608
			MBZ 0.5 μM	25909	8911	2.90753	1.81446
			MBZ 1 μM	26897	9624	2.79478	2.43008
	Set 4	MDA	­	4655	10995	0.423374	1
			MBZ 0.1 μM	3412	9975	0.342055	0.807926
			MBZ 0.5 μM	8236	9423	0.874032	2.69632
			MBZ 1 μM	8017	10392	0.771459	2.37989
		RT-R-MDA	­	11510	10008	1.15008	1
			MBZ 0.1 μM	11953	8428	1.41825	1.23317
			MBZ 0.5 μM	20190	9073	2.22528	2.16646
			MBZ 1 μM	22016	9865	2.23173	2.17274
	Set 5	MDA	­	9262	22401	0.413464	1
			MBZ 0.1 μM	8524	20010	0.425987	1.03029
			MBZ 0.5 μM	13884	18943	0.732936	1.77267
			MBZ 1 μM	19269	23522	0.819191	1.98129
		RT-R-MDA	­	2618	21342	0.122669	1
			MBZ 0.1 μM	1820	20728	0.0878039	0.71578
			MBZ 0.5 μM	5525	19266	0.286775	2.33779
			MBZ 1 μM	7225	22527	0.320726	2.61457
Figure 5f				pH2AX	β-actin	pH2AX/β-actin	Fold of CTRL		pH2AX/β-actin	MDA-MB-231				RT-R-MDA-MB-231
	Set 1	MDA	­	2510	15487	0.162071	1			MBZ				MBZ
			MBZ 0.1 μM	3658	13104	0.279151	1.7224			­	0.1 μM	0.5 μM	1 μM	­	0.1 μM	0.5 μM	1 μM
			MBZ 0.5 μM	12046	15631	0.770648	4.75499		n=1	1	1.7224	4.75499	4.01866	1	1.49887	4.66965	6.49144
			MBZ 1 μM	9599	14738	0.65131	4.01866		n=2	1	0.823345	3.38066	3.10438	1	1.30055	6.08196	9.9505
		RT-R-MDA	­	1755	12757	0.137572	1		n=3	1	0.975488	4.02913	3.19919	1	1.86067	4.76237	8.25387
			MBZ 0.1 μM	2733	13254	0.206202	1.49887		n=4	1	1.4436	8.35407	6.5192	1	1.8862	4.23113	9.08189
			MBZ 0.5 μM	8325	12959	0.642411	4.66965		n=5	1	1.27086	5.61009	4.4282	1	1.09242	3.19771	6.11647
			MBZ 1 μM	12056	13500	0.893037	6.49144		Mean	1	1.247	5.226	4.254	1	1.528	4.589	7.979
	Set 2	MDA	­	3630	8828	0.411192	1		Std. Deviation	0	0.36	1.936	1.383	0	0.3469	1.04	1.648
			MBZ 0.1 μM	2919	8622	0.338553	0.823345		Std. Error of Mean	0	0.161	0.8658	0.6185	0	0.1551	0.4653	0.7369
			MBZ 0.5 μM	12048	8667	1.3901	3.38066
			MBZ 1 μM	11888	9313	1.2765	3.10438
		RT-R-MDA	­	1064	11786	0.0902766	1
			MBZ 0.1 μM	1421	12103	0.117409	1.30055
			MBZ 0.5 μM	6273	11425	0.549059	6.08196
			MBZ 1 μM	13505	15034	0.898297	9.9505
	Set 3	MDA	­	3159	9150	0.345246	1
			MBZ 0.1 μM	2896	8599	0.336783	0.975488
			MBZ 0.5 μM	10060	7232	1.39104	4.02913
			MBZ 1 μM	9755	8832	1.10451	3.19919
		RT-R-MDA	­	4160	7279	0.571507	1
			MBZ 0.1 μM	6979	6563	1.06339	1.86067
			MBZ 0.5 μM	18124	6659	2.72173	4.76237
			MBZ 1 μM	35822	7594	4.71715	8.25387
	Set 4	MDA	­	754	10700	0.0704673	1
			MBZ 0.1 μM	1025	10076	0.101727	1.4436
			MBZ 0.5 μM	5350	9088	0.588688	8.35407
			MBZ 1 μM	4129	8988	0.45939	6.5192
		RT-R-MDA	­	2230	10614	0.2101	1
			MBZ 0.1 μM	3632	9165	0.39629	1.8862
			MBZ 0.5 μM	8342	9384	0.88896	4.23113
			MBZ 1 μM	18812	9859	1.9081	9.08189
	Set 5	MDA	­	2091	9085	0.23016	1
			MBZ 0.1 μM	2352	8041	0.292501	1.27086
			MBZ 0.5 μM	9453	7321	1.29122	5.61009
			MBZ 1 μM	8178	8024	1.01919	4.4282
		RT-R-MDA	­	6503	7125	0.912702	1
			MBZ 0.1 μM	7443	7465	0.997053	1.09242
			MBZ 0.5 μM	19172	6569	2.91856	3.19771
			MBZ 1 μM	30514	5466	5.58251	6.11647
