# Supplementary material for: Anticancer Effect of Benzimidazole Derivatives, Especially Mebendazole, on Triple-Negative Breast Cancer (TNBC) and Radiotherapy-Resistant TNBC In Vivo and In Vitro
Source: Molecules. 2021 Aug 24;26(17):5118. doi: 10.3390/molecules26175118 (PMC8433818; doi:10.3390/molecules26175118)
Supplement: Supplementary file 1 [file molecules-26-05118-s001.zip › Supplemental materials_Table S2.xlsx]

## Sheet: Figure 6
Figure 6a				CD44	β-actin	CD44/β-actin	Fold of CTRL		CD44/β-actin	MDA-MB-231				RT-R-MDA-MB-231
	Set 1	MDA	­	5382	19825	0.271475	1			MBZ				MBZ
			MBZ 0.1 μM	4115	18738	0.219607	0.80894			­	0.1 μM	0.5 μM	1 μM	­	0.1 μM	0.5 μM	1 μM
			MBZ 0.5 μM	1602	19052	0.0840857	0.488147		n=1	1	0.80894	0.488147	0.645633	1	0.797607	0.474971	0.487632
			MBZ 1 μM	3643	9721	0.374756	0.645633		n=2	1	0.95661	0.385119	0.637412	1	0.688637	0.483945	0.52723
		RT-R-MDA	­	6560	15469	0.424074	1		n=3	1	0.819399	0.428095	0.448017	1	0.826949	0.394213	0.551233
			MBZ 0.1 μM	5510	16290	0.338244	0.797607		n=4	1	0.843693	0.395499	0.512373	1	0.911227	0.413692	0.4134
			MBZ 0.5 μM	2418	19102	0.126584	0.474971		n=5	1	1.05159	0.344872	0.499658	1	0.845712	0.527552	0.699804
			MBZ 1 μM	4960	10437	0.475232	0.487632		Mean	1	0.896	0.4083	0.5486	1	0.814	0.4589	0.5359
	Set 2	MDA	­	4084	19161	0.213141	1		Std. Deviation	0	0.105	0.0536	0.08822	0	0.08156	0.05438	0.1055
			MBZ 0.1 μM	3708	18186	0.203893	0.95661		Std. Error of Mean	0	0.04694	0.02397	0.03945	0	0.03648	0.02432	0.04718
			MBZ 0.5 μM	2241	10025	0.223541	0.385119
			MBZ 1 μM	3307	19111	0.173042	0.637412
		RT-R-MDA	­	5267	19763	0.266508	1
			MBZ 0.1 μM	3612	19681	0.183527	0.688637
			MBZ 0.5 μM	1559	18674	0.0834851	0.483945
			MBZ 1 μM	1535	16877	0.0909522	0.52723
	Set 3	MDA	­	15562	11472	1.35652	1
			MBZ 0.1 μM	15577	14014	1.11153	0.819399
			MBZ 0.5 μM	1965	16908	0.116217	0.428095
			MBZ 1 μM	1961	20536	0.0954908	0.448017
		RT-R-MDA	­	10619	16374	0.648528	1
			MBZ 0.1 μM	8510	15868	0.536299	0.826949
			MBZ 0.5 μM	3784	14801	0.255658	0.394213
			MBZ 1 μM	5219	14599	0.35749	0.551233
	Set 4	MDA	­	11489	11986	0.958535	1
			MBZ 0.1 μM	11533	14261	0.808709	0.843693
			MBZ 0.5 μM	1545	18328	0.0842973	0.395499
			MBZ 1 μM	9789	14084	0.695044	0.512373
		RT-R-MDA	­	7629	17813	0.428283	1
			MBZ 0.1 μM	8160	20909	0.390263	0.911227
			MBZ 0.5 μM	3422	19314	0.177177	0.413692
			MBZ 1 μM	2955	16690	0.177052	0.4134
	Set 5	MDA	­	13814	20769	0.665126	1
			MBZ 0.1 μM	14377	20555	0.699441	1.05159
			MBZ 0.5 μM	4125	17983	0.229383	0.344872
			MBZ 1 μM	6773	20380	0.332336	0.499658
		RT-R-MDA	­	13273	23490	0.565049	1
			MBZ 0.1 μM	9900	20717	0.477868	0.845712
			MBZ 0.5 μM	5845	19608	0.298093	0.527552
			MBZ 1 μM	9262	23423	0.395423	0.699804
Figure 6b				oct3/4	β-actin	oct3/4/β-actin	Fold of CTRL		oct3/4/β-actin	MDA-MB-231				RT-R-MDA-MB-231
	Set 1	MDA	­	11739	20472	0.573417	1			MBZ				MBZ
			MBZ 0.1 μM	10463	19354	0.540612	0.942789			­	0.1 μM	0.5 μM	1 μM	­	0.1 μM	0.5 μM	1 μM
			MBZ 0.5 μM	2604	18161	0.143384	0.384306		n=1	1	0.942789	0.384306	0.643201	1	1.01154	0.654374	0.644889
			MBZ 1 μM	3462	7426	0.4662	0.643266		n=2	1	0.797622	0.563701	0.121967	1	0.721059	0.228093	0.537222
		RT-R-MDA	­	13574	13195	1.02872	1		n=3	1	0.992474	0.380765	0.549123	1	0.552274	0.530636	0.678113
			MBZ 0.1 μM	15228	14634	1.04059	1.01154		n=4	1	0.942321	0.558516	0.452633	1	0.859601	0.669421	0.724713
			MBZ 0.5 μM	8283	19620	0.422171	0.654374		n=5	1	0.926874	0.291551	0.397826	1	0.96363	0.203664	0.416019
			MBZ 1 μM	9818	23598	0.416052	0.644889		Mean	1	0.9204	0.4358	0.433	1	0.8216	0.4572	0.6002
	Set 2	MDA	­	8902	16242	0.548085	1		Std. Deviation	0	0.07296	0.1203	0.1975	0	0.1873	0.227	0.124
			MBZ 0.1 μM	6599	15095	0.437165	0.797622		Std. Error of Mean	0	0.03263	0.05381	0.08833	0	0.08377	0.1015	0.05543
			MBZ 0.5 μM	4495	14549	0.308956	0.563701
			MBZ 1 μM	962	13755	0.0699382	0.121967
		RT-R-MDA	­	6958	14219	0.489345	1
			MBZ 0.1 μM	5497	15579	0.352847	0.721059
			MBZ 0.5 μM	3481	7260	0.479477	0.228093
			MBZ 1 μM	6072	10987	0.552653	0.537222
	Set 3	MDA	­	14722	25519	0.576903	1
			MBZ 0.1 μM	12345	21561	0.572562	0.992474
			MBZ 0.5 μM	1941	17399	0.111558	0.380765
			MBZ 1 μM	3645	12111	0.300966	0.549123
		RT-R-MDA	­	15461	7355	2.10211	1
			MBZ 0.1 μM	9897	8525	1.16094	0.552274
			MBZ 0.5 μM	5873	14461	0.406127	0.530636
			MBZ 1 μM	6574	18666	0.352191	0.678113
	Set 4	MDA	­	8740	11186	0.781334	1
			MBZ 0.1 μM	8632	11724	0.736267	0.942321
			MBZ 0.5 μM	5581	17321	0.32221	0.558516
			MBZ 1 μM	5451	20875	0.261126	0.452633
		RT-R-MDA	­	12963	18943	0.684316	1
			MBZ 0.1 μM	10103	17175	0.588239	0.859601
			MBZ 0.5 μM	8358	9540	0.876101	0.669421
			MBZ 1 μM	13950	9157	1.52342	0.724713
	Set 5	MDA	­	14381	20978	0.685528	1
			MBZ 0.1 μM	12523	19709	0.635395	0.92687
			MBZ 0.5 μM	2383	10461	0.227798	0.291551
			MBZ 1 μM	3781	12164	0.310835	0.397826
		RT-R-MDA	­	15523	11861	1.30874	1
			MBZ 0.1 μM	11204	8884	1.26114	0.96363
			MBZ 0.5 μM	2277	19816	0.114907	0.203664
			MBZ 1 μM	5414	23066	0.234718	0.416019
Figure 6c				ESM 1	β-actin	ESM 1/β-actin	Fold of CTRL		ESM 1//β-actin	MDA-MB-231				RT-R-MDA-MB-231
	Set 1	MDA	­	14562	18283	0.796478	1			MBZ				MBZ
			MBZ 0.1 μM	16516	21881	0.75481	0.947685			­	0.1 μM	0.5 μM	1 μM	­	0.1 μM	0.5 μM	1 μM
			MBZ 0.5 μM	5897	15904	0.370787	0.465534		n=1	1	0.947685	0.465534	0.269447	1	0.809348	0.497462	0.428809
			MBZ 1 μM	3943	18373	0.214608	0.269447		n=2	1	0.620643	0.325465	0.228915	1	1.07793	0.406666	0.382163
		RT-R-MDA	­	8339	20832	0.400298	1		n=3	1	1.08372	0.545743	0.222997	1	0.811239	0.545339	0.458561
			MBZ 0.1 μM	7020	21668	0.32398	0.809348		n=4	1	0.803567	0.493064	0.374281	1	1.06227	0.519103	0.366974
			MBZ 0.5 μM	2734	6932	0.394403	0.497462		n=5	1	0.839431	0.359434	0.348611	1	0.888732	0.438514	0.318604
			MBZ 1 μM	5390	18516	0.2911	0.428809		Mean	1	0.859	0.4378	0.2889	1	0.9299	0.4814	0.391
	Set 2	MDA	­	12928	22559	0.573075	1		Std. Deviation	0	0.1722	0.09251	0.06924	0	0.132	0.05743	0.05452
			MBZ 0.1 μM	6299	17710	0.355675	0.620643		Std. Error of Mean	0	0.07702	0.04137	0.03096	0	0.05905	0.02568	0.02438
			MBZ 0.5 μM	2974	15945	0.186516	0.325465
			MBZ 1 μM	2431	18531	0.131186	0.228915
		RT-R-MDA	­	11305	16653	0.678857	1
			MBZ 0.1 μM	11943	16321	0.731757	1.07793
			MBZ 0.5 μM	3531	17207	0.205207	0.406666
			MBZ 1 μM	5123	20073	0.255218	0.382163
	Set 3	MDA	­	5263	9994	0.526616	1
			MBZ 0.1 μM	5299	9285	0.570705	1.08372
			MBZ 0.5 μM	2513	8744	0.287397	0.545743
			MBZ 1 μM	1036	8822	0.117434	0.222997
		RT-R-MDA	­	5706	7197	0.79283	1
			MBZ 0.1 μM	4773	7421	0.643175	0.811239
			MBZ 0.5 μM	6078	16689	0.364192	0.545339
			MBZ 1 μM	9326	24415	0.381978	0.458561
	Set 4	MDA	­	16077	21704	0.740739	1
			MBZ 0.1 μM	12338	20728	0.595234	0.803567
			MBZ 0.5 μM	6389	17493	0.365232	0.493064
			MBZ 1 μM	5139	18536	0.277244	0.374281
		RT-R-MDA	­	11408	21056	0.541793	1
			MBZ 0.1 μM	10603	18423	0.575531	1.06227
			MBZ 0.5 μM	4748	16882	0.281246	0.519103
			MBZ 1 μM	3788	19052	0.198824	0.366974
	Set 5	MDA	­	14881	19811	0.751148	1
			MBZ 0.1 μM	11088	17585	0.630537	0.839431
			MBZ 0.5 μM	4400	16297	0.269988	0.359434
			MBZ 1 μM	4306	16444	0.261858	0.348611
		RT-R-MDA	­	10870	14565	0.74631	1
			MBZ 0.1 μM	9502	14326	0.66327	0.888732
			MBZ 0.5 μM	4082	12473	0.327267	0.438514
			MBZ 1 μM	3346	14072	0.237777	0.318604
